# Supplementary material for: A guide for using NIH Image J for single slice cross-sectional area and composition analysis of the thigh from computed tomography
Source: PLoS One. 2019 Feb 7;14(2):e0211629. doi: 10.1371/journal.pone.0211629 (PMC6366874; doi:10.1371/journal.pone.0211629)
Supplement: S2 File — (XLSX) [file pone.0211629.s004.xlsx]

## Sheet: Sheet1
Subject #
NIH IMAGE J DATA
CT ANALYSIS
RIGHT LEG	Measurement #	Area (mm2)	Mean Threshold (Attenuation)	Min Threshold	Max Threshold	Min Threshold Limit	Max Threshold Limit		Area (cm2)
Total Area	1	20632.8	-25.828	-190	1656	0	0		206.328
Fat Area (HU -190 to -30)	2	13023.9	-108.321	-190	-30	0	0		130.239
Very Low Density Muscle Area (HU -29 to -1)	3	385.465	-15.343	-29	-1	0	0		3.85465
Low Density Muscle Area (HU 0-30, 0-34)	4	1475.43	22.355	0	34	0	0		14.7543
Normal Density Muscle Area (HU 31-100, 35-100)	5	5264.42	52.856	35	100	0	0		52.6442
SKM1 Area (HU 0-100)	6	6739.85	46.179	0	100	0	0		67.3985
High Density Muscle Area (HU 101-150)	7	26.264	118.118	102	147	0	0		0.26264
SKM2 Area (HU -29 to 150)	8	7151.58	43.127	-29	147	0	0		71.5158
Very High Density Muscle Area (HU 151-199)	9	11.587	173.933	156	199	0	0		0.11587
Bone Area	10	445.719	1273.04	203	1656	0	0		4.45719
Marrow Total Area	11	91.925	-15.168	-72	195	0	0		0.91925
Fat Area Within Marrow (HU -190 to -30)	12	53.301	-44.522	-72	-31	-190	-30		0.53301
Very Low Density Muscle Area Within Marrow (HU -29 to -1)	13	20.084	-21.577	-29	-2	-29	-1		0.20084
Low Density Muscle Area Within Marrow (HU 0-30, 0-34)	14	8.497	8.273	0	30	0	34		0.08497
Normal Density Muscle Area Within Marrow (HU 31-100, 35-100)	15	1.545	58	52	64	35	100		0.01545
SKM1 Area Within Marrow (HU 0-100)	16	10.042	15.923	0	64	0	100		0.10042
High Density Muscle Area Within Marrow (HU 101-150)	17	4.635	125.167	106	147	101	150		0.04635
SKM2 Area Within Marrow (HU -29 to 150)	18	34.761	8.822	-29	147	-29	150		0.34761
Very High Density Muscle Area Within Marrow (HU 151-199)	19	3.862	174	158	195	151	199		0.03862
RIGHT LEG EXCLUDING MARROW	Total Area	Fat Area (HU -190 to -30)	Very Low Density Muscle Area (HU -29 to -1)	Low Density Muscle Area (HU 0-30, 0-34)	Normal Density Muscle Area (HU 31-100, 35-100)	SKM1 Area (HU 0-100)	High Density Muscle Area (HU 101-150)	SKM2 Area (HU -29 to 150)	Very High Density Muscle Area (HU 151-199)	Bone Area
Area (cm2)	206.328	129.706	3.65381	14.6693	52.6288	67.2981	0.21629	71.1682	0.07725	4.45719
Mean Attenuation	-25.828	-108.321	-15.343	22.355	52.856	46.179	118.118	43.127	173.933	1273.04
LEFT LEG	Measurement #	Area (mm2)	Mean Threshold (Attenuation)	Min Threshold	Max Threshold	Min Threshold Limit	Max Threshold Limit		Area (cm2)
Total Area	1	21628.5	-25.624	-190	1676	0	0		216.285
Fat Area (HU -190 to -30)	2	13720.7	-107.538	-190	-30	0	0		137.207
Very Low Density Muscle Area (HU -29 to -1)	3	484.342	-14.683	-29	-1	0	0		4.84342
Low Density Muscle Area (HU 0-30, 0-34)	4	1527.18	22.064	0	34	0	0		15.2718
Normal Density Muscle Area (HU 31-100, 35-100)	5	5369.48	53.346	35	100	0	0		53.6948
SKM1 Area (HU 0-100)	6	6896.66	46.419	0	100	0	0		68.9666
High Density Muscle Area (HU 101-150)	7	37.851	121.673	101	150	0	0		0.37851
SKM2 Area (HU -29 to 150)	8	7418.86	42.814	-29	150	0	0		74.1886
Very High Density Muscle Area (HU 151-199)	9	14.677	174.947	159	196	0	0		0.14677
Bone Area	10	474.3	1267.31	208	1676	0	0		4.743
Marrow Total Area	11	101.194	-24.214	-92	196	0	0		1.01194
Fat Area Within Marrow (HU -190 to -30)	12	74.158	-57.083	-92	-31	-190	-30		0.74158
Very Low Density Muscle Area Within Marrow (HU -29 to -1)	13	9.27	-22.583	-27	-16	-29	-1		0.0927
Low Density Muscle Area Within Marrow (HU 0-30, 0-34)	14	1.545	13	2	24	0	34		0.01545
Normal Density Muscle Area Within Marrow (HU 31-100, 35-100)	15	3.862	46.2	40	59	35	100		0.03862
SKM1 Area Within Marrow (HU 0-100)	16	5.407	36.714	2	59	0	100		0.05407
High Density Muscle Area Within Marrow (HU 101-150)	17	8.497	131.091	101	150	101	150		0.08497
SKM2 Area Within Marrow (HU -29 to 150)	18	23.174	47.6	-27	150	-29	150		0.23174
Very High Density Muscle Area Within Marrow (HU 151-199)	19	3.862	176	163	196	151	199		0.03862
LEFT LEG EXCLUDING MARROW	Total Area	Fat Area (HU -190 to -30)	Very Low Density Muscle Area (HU -29 to -1)	Low Density Muscle Area (HU 0-30, 0-34)	Normal Density Muscle Area (HU 31-100, 35-100)	SKM1 Area (HU 0-100)	High Density Muscle Area (HU 101-150)	SKM2 Area (HU -29 to 150)	Very High Density Muscle Area (HU 151-199)	Bone Area
Area (cm2)	216.285	136.466	4.75072	15.2564	53.6562	68.9126	0.29354	73.9568	0.10815	4.743
Mean Attenuation	-25.624	-107.538	-14.683	22.064	53.346	46.419	121.673	42.814	174.947	1267.31
