# Supplementary material for: A guide for using NIH Image J for single slice cross-sectional area and composition analysis of the thigh from computed tomography
Source: PLoS One. 2019 Feb 7;14(2):e0211629. doi: 10.1371/journal.pone.0211629 (PMC6366874; doi:10.1371/journal.pone.0211629)
Supplement: S3 File — (CSV) [file pone.0211629.s005.csv]

Event Name	CT leg marked	Right Thigh Total Area	Right Thigh Fat Area	HU Area -29 to -1	Right Thigh LD Muscle Area	Normal Density Muscle	Right Thigh SKM Area 2	HU area 101-150	Right Thigh SKM Area	HU Area 151-199	Bone Area	Mean HU Total Area	Mean HU Fat	Mean HU VLDM -29 to -1	Mean HU LDM 0-34	Mean HU Normal Density Muscle	Mean HU SKM 2	Mean HU High Density Muscle	Mean HU SKM	Mean HU VHDM	Mean HU Bone	SliceO Right Thigh Fat Area	SliceO HU Area -29 to -1	SliceO Right Thigh LD Muscle Area	SliceO Normal Density Muscle	SliceO HU Area 101-150	SliceO HU Area 151-199	SliceO Bone Area	SliceO Mean HU VLDM	SliceO Mean HU LDM	SliceO Mean HU NDM	SliceO Mean HU HDM	SliceO Mean VHDM	SliceO Right Thigh Total Area	SliceO Right Thigh SKM Area	SliceO Right Thigh SKM Area 2	Age	Sex	Race	Ethnicity	DXA Region % Fat	BMI
Week 0 Pre-treatment/Baseline	Right	138.14	54.44	4.56	13.15	60.62	73.76	0.07	78.39	0.09	3.92	21.67	-98.1	-14.55	21.38	51.29	45.95	123.94	42.34	172.53	1285.41	54.77	4.25	13.13	60.62	0.07	0.09	5.21	-13.78	21.41	51.28	118.1	174	138.15	78.07	73.75	75	Female	Caucasian	Non-Hispanic or Latino	26	19
Week 0 Pre-treatment/Baseline	Right	142.68	34.98	4.95	18.05	76.17	94.22	0.26	99.43	0.23	6.36	55.72	-96.01	-14.61	22.19	51.16	45.6	121.9	42.92	172.42	1105.97	36.39	3.91	17.74	76.11	0.26	0.23	8.03	-13.7	22.32	51.13	119.5	172.4	142.68	98.02	93.85	77	Male	Caucasian	Non-Hispanic or Latino	27	25
Week 0 Pre-treatment/Baseline	Right	146.37	68.06	3.79	12.73	56.99	69.72	0.15	73.66	0.07	4.02	6.82	-106.26	-14.34	21.89	52.16	46.6	117.5	43.47	172.67	1245.45	68.23	3.68	12.67	56.99	0.15	0.07	4.58	-13.86	22.03	52.15	116.4	171.4	146.36	73.48	69.66	67	Female	Caucasian	Non-Hispanic or Latino	36	21
Week 0 Pre-treatment/Baseline	Right	159.01	77.33	4.3	10.2	61.55	71.76	0.25	76.31	0.06	3.9	0.88	-105.46	-15.52	21.18	53.33	48.75	116.61	45.34	172.89	1267.79	78.81	3.01	10.03	61.55	0.25	0.06	5.31	-14.68	21.43	53.32	115	171.9	159.01	74.83	71.58	65	Female	Caucasian	Non-Hispanic or Latino	35	20
Week 0 Pre-treatment/Baseline	Right	161.16	49.99	6.88	27.09	69.35	96.44	0.23	103.54	0.11	5.55	33.1	-97.01	-13.91	21.8	48.93	41.3	119.88	37.81	173.22	1145.29	49.17	6.88	27.09	69.33	0.22	0.09	7.55	-13.83	21.82	48.9	117.2	169.1	160.33	103.52	96.42	77	Male	Caucasian	Non-Hispanic or Latino	36	26
Week 0 Pre-treatment/Baseline	Right	163.11	35.64	5.85	25.65	87.39	113.04	1.43	120.32	0.15	5.45	63.9	-102.62	-14.06	21.96	57.77	49.62	114.42	47.26	172.04	1546.67																68	Male	Caucasian	Non-Hispanic or Latino	25	24
Week 0 Pre-treatment/Baseline	Right	163.83	79.26	5.36	15.54	58.24	73.78	0.19	79.33	0.06	4.19	2.08	-105.9	-14.98	21.5	52.27	45.75	119.49	41.82	177.91	1300.68																86	Female	Caucasian		34	22
Week 0 Pre-treatment/Baseline	Right	164.43	48.24	6.11	27.95	74.95	102.9	0.32	109.33	0.16	4.87	31.24	-94.05	-14.05	22.38	50.77	43.03	117.91	40.08	173.31	1100.97																66	Male	Caucasian	Non-Hispanic or Latino	38	27
Week 0 Pre-treatment/Baseline	Right	171.16	54.02	8.06	25.2	76.15	101.35	0.5	109.91	0.1	5.74	40.48	-101.12	-13.6	21.22	54.19	45.98	117.66	41.95	169.85	1369.48																81	Male	Caucasian	Non-Hispanic or Latino	24	21
Week 0 Pre-treatment/Baseline	Right	177.05	82.34	5.28	15.16	66.02	81.18	0.28	86.74	0.1	4.36	-3.43	-99.81	-14.93	21.61	52.9	47.04	112.16	43.46	175.37	1153.49	86.25	3.46	13.95	65.82	0.28	0.1	5.25	-14.27	22.21	52.92	110.4	172.5	175.11	83.51	79.77	78	Female	Caucasian	Non-Hispanic or Latino	26	20
Week 0 Pre-treatment/Baseline	Right	177.11	87.2	5.04	18.86	59.51	78.38	0.19	83.6	0.05	4.6	-1.87	-103.99	-13.84	22.13	50.33	43.53	122.53	40.3	176.94	1190.14																67	Female	Caucasian	Non-Hispanic or Latino	31	19
Week 0 Pre-treatment/Baseline	Right	177.68	50.24	6.28	23.77	90.66	114.42	0.38	121.09	0.19	4.7	34.65	-97.06	-14.14	22.04	54.43	47.69	123.78	44.73	172.5	1205.97	53.9	4.32	22.19	90.53	0.38	0.19	6.16	-14.08	22.6	54.43	123.1	173.4	177.67	117.42	112.72	83	Male	Caucasian	Non-Hispanic or Latino	27	24
Week 0 Pre-treatment/Baseline	Right	177.74	102.92	6.08	15.45	47.29	62.74	0.54	69.36	0.06	4.24	-15.62	-118.37	-14.72	20.43	58.64	49.23	111.03	44.1	172.88	1521.03																72	Female	Caucasian	Non-Hispanic or Latino	40	23
Week 0 Pre-treatment/Baseline	Right	178.62	69.22	7.45	22.32	73.01	95.33	0.66	103.44	0.06	5.16	31.12	-115.44	-13.41	20.94	58.21	49.48	112.12	45.34	177.94	1725.59																67	Female	Caucasian	Non-Hispanic or Latino	28	23
Week 0 Pre-treatment/Baseline	Right	178.92	51.47	4.51	18.2	99.15	117.35	0.31	122.17	0.04	4.23	31.85	-101.98	-14.17	22.66	53.24	48.49	116.96	46.32	175.86	1259.5	50.9	4.28	18.15	99.14	0.31	0.04	5.25	-13.71	22.7	53.23	115.7	177	178.06	121.88	117.29	66	Female	Caucasian	Non-Hispanic or Latino	30	23
Week 0 Pre-treatment/Baseline	Right	179.55	75.76	5.25	17.87	75.06	92.94	0.15	98.34	0.11	4.52	11.41	-98.14	-15.51	22.61	53.38	47.45	120.9	44.21	175.57	1143.52	77.71	3.63	17.56	75.05	0.15	0.11	5.33	-15.35	22.88	53.38	117.7	173.4	179.55	96.4	92.61	76	Female	Caucasian	Non-Hispanic or Latino	31	20
Week 0 Pre-treatment/Baseline	Right	181.92	80.81	6.1	19.55	68.41	87.96	0.28	94.34	0.06	4.84	5.83	-104.84	-15.25	22.54	50.63	44.34	119.77	40.64	177.46	1192.91	82.57	4.15	18.86	68.38	0.28	0.06	6.54	-14.19	22.98	50.62	117.3	179.1	180.84	91.67	87.24	67	Female	Caucasian	Non-Hispanic or Latino	41	26
Week 0 Pre-treatment/Baseline	Right	182.24	40.65	7.72	26.97	100.03	127	0.54	135.26	0.05	5.14	47.71	-91.11	-13.89	21.71	51.77	45.34	115.94	42.04	165.55	1303.61																66	Male	Caucasian	Non-Hispanic or Latino	29	25
Week 0 Pre-treatment/Baseline	Right	184.04	37.02	6.16	21.54	112.08	133.62	0.76	140.54	0.1	5.56	55.61	-98.86	-14.15	22.48	53.21	48.24	114.59	45.72	177.17	1340.75																67	Male	Caucasian		28	24
Week 0 Pre-treatment/Baseline	Right	184.41	23.21	6.42	23.36	122.69	146.05	0.5	152.97	0.21	6.53	75.78	-88.74	-13.91	22.51	55.37	50.1	121.22	47.62	175.89	1346.18																77	Male	Caucasian	Non-Hispanic or Latino	19	25
Week 0 Pre-treatment/Baseline	Right	185.17	48.31	6.1	17.04	106.29	123.33	0.53	129.97	0.12	5.75	46.97	-103.75	-14.66	22.6	54.23	49.84	113.39	46.9	174.35	1324.3	48.93	4.48	16.9	106.3	0.53	0.12	6.64	-13.07	22.74	54.23	112.4	174.6	183.9	128.21	123.2	67	Male	Caucasian	Non-Hispanic or Latino	31	23
Week 0 Pre-treatment/Baseline	Left	186.42	91.47	5.65	16.08	67.64	83.72	0.32	89.7	0.04	4.38	-0.39	-105.55	-14.84	21.78	53.02	47.01	114.74	43.28	170.5	1308.49																71	Female	Caucasian	Non-Hispanic or Latino	37	23
Week 0 Pre-treatment/Baseline	Right	187.6	91.47	5.87	13.89	69.8	83.69	0.27	89.83	0.09	5.28	8.68	-104.16	-13.99	20.86	55.1	49.4	113.35	45.44	173.82	1343.15																69	Female	Caucasian	Non-Hispanic or Latino	33	24
Week 0 Pre-treatment/Baseline	Right	188.49	91.01	2.78	11.05	79.22	90.26	0.14	93.18	0.05	3.7	-4.05	-109.05	-15.25	22.87	53.53	49.77	114.71	47.91	174.77	1268.74																69	Female	Asian	Non-Hispanic or Latino	34	23
Week 0 Pre-treatment/Baseline	Right	189.03	67.25	6.09	20.57	88.09	108.67	0.23	114.99	0.18	4.89	20.18	-98.95	-14.98	22.15	52.43	46.68	120.58	43.42	170.46	1123.98	67.83	5.56	20.52	88.09	0.23	0.18	6.61	-14.81	22.26	52.41	119.6	168.4	189.02	114.4	108.61	75	Male	Caucasian	Non-Hispanic or Latino	37	27
Week 0 Pre-treatment/Baseline	Right	189.06	67.47	5.72	21.06	88.09	109.15	0.25	115.12	0.15	4.88	17.88	-100.03	-13.9	22.68	52.2	46.49	124.12	43.67	173.24	1050.94																65	Female	Caucasian	Non-Hispanic or Latino	37	25
Week 0 Pre-treatment/Baseline	Right	189.46	45.43	6.98	23.06	106.32	129.38	0.49	136.84	0.08	5.43	42.75	-96.13	-14.45	22.67	52.22	46.91	113.36	44.01	171.75	1175.91																73	Male	Caucasian	Non-Hispanic or Latino	29	27
Week 0 Pre-treatment/Baseline	Right	189.8	85.1	8.73	21.76	68.56	90.31	0.26	99.31	0.09	4.43	7.62	-100.53	-13.89	20.54	54.66	46.42	116.47	41.31	176.83	1337.27																73	Female	Caucasian	Non-Hispanic or Latino	44	30
Week 0 Pre-treatment/Baseline	Right	189.96	33.27	8.46	37.34	102.94	140.28	0.52	149.25	0.18	5.64	49.52	-88.58	-13.76	22.33	51.5	43.73	116.83	40.73	177.89	1120.6																75	Male	Caucasian	Non-Hispanic or Latino	27	24
Week 0 Pre-treatment/Baseline	Right	191.93	81.41	7.28	19.2	77.99	97.2	0.37	104.85	0.09	4.46	13.77	-101.12	-14.81	21.2	56.67	49.66	111.85	45.4	176.16	1382.78																67	Female	Caucasian	Non-Hispanic or Latino	28	21
Week 0 Pre-treatment/Baseline	Right	193.1	95.31	8.57	29.5	53.74	83.24	0.12	91.94	0.08	4.39	-8.86	-104.52	-14.23	21.77	48.43	38.97	123.1	34.21	176.38	1176.46																68	Female	Caucasian	Non-Hispanic or Latino	31	21
Week 0 Pre-treatment/Baseline	Right	194.06	61.46	5.51	21.23	99.26	120.49	0.42	126.42	0.06	5.16	30.88	-106.19	-14.26	23.26	53.21	47.92	119.83	45.36	176.94	1310.86	63.58	4.02	20.62	99.24	0.42	0.06	6.12	-13.01	23.64	53.2	117.5	174.4	194.06	124.3	119.86	67	Male	Caucasian	Non-Hispanic or Latino	36	27
Week 0 Pre-treatment/Baseline	Right	194.17	45.98	8.03	35.49	97.52	133	0.29	141.32	0.06	5.22	39.57	-90.54	-14.1	23.16	50.01	42.84	118.67	39.72	168.5	1195.81	49.71	6.12	33.35	97.04	0.29	0.06	6.63	-13.58	23.63	49.99	116.2	166.8	193.19	136.79	130.39	72	Male	Caucasian	Non-Hispanic or Latino	25	27
Week 0 Pre-treatment/Baseline	Right	195.68	36.28	6.24	22.73	122.26	144.99	0.22	151.46	0.08	6.06	52.78	-94.09	-13.9	22.7	52.88	48.14	122.86	45.62	171.88	1143.56																70	Male	Caucasian	Non-Hispanic or Latino	31	27
Week 0 Pre-treatment/Baseline	Right	195.85	51.28	9.78	32.71	94.81	127.53	0.53	137.84	0.2	5.25	38.43	-94.57	-14.39	21.13	52.05	44.11	116.61	40.14	175.81	1301.68	57.44	7.22	29.66	94.27	0.53	0.2	6.52	-13.95	21.75	52.07	115.8	178.7	195.84	131.68	123.93	68	Male	Caucasian	Non-Hispanic or Latino	36	29
Week 0 Pre-treatment/Baseline	Right	196.71	93.75	5.21	17.49	74.46	91.95	0.12	97.28	0.07	4.36	-5.4	-106.88	-13.65	22.47	52.54	46.8	128.28	43.67	180.47	1091.72																69	Female	Caucasian	Non-Hispanic or Latino	38	24
Week 0 Pre-treatment/Baseline	Right	196.87	52.72	5.72	17.71	113.78	131.49	0.15	137.36	0.15	5.12	38.33	-98.38	-14.17	22.31	54.22	49.91	124.32	47.34	169.3	1229.86																71	Male	Caucasian	Non-Hispanic or Latino	27	22
Week 0 Pre-treatment/Baseline	Right	198.95	34.85	7.23	32.35	116.5	148.86	0.6	156.69	0.17	6.41	57.72	-92.67	-13.71	22.64	53.57	46.83	114.59	44.21	170.58	1208.36																68	Male	Caucasian	Non-Hispanic or Latino	30	26
Week 0 Pre-treatment/Baseline	Right	199.73	44.54	4.16	21.59	122.11	143.7	0.74	148.6	0.14	5.43	47.92	-94.01	-14.52	23.29	55.34	50.52	114.37	48.95	172.68	1196.55	45.92	3.01	21.36	122.1	0.74	0.14	6.45	-14.12	23.45	55.33	114.4	171.3	199.73	147.22	143.46	65	Male	Caucasian	Non-Hispanic or Latino	24	24
Week 0 Pre-treatment/Baseline	Right	200.07	55.97	6.8	28.37	99.61	127.98	0.73	135.52	0.1	6.16	39.7	-96.93	-13.67	22.37	55.48	48.12	115.74	45.31	174.31	1192.56	61.1	4.54	25.95	99.16	0.73	0.1	8.48	-14.08	23.04	55.52	115	173	200.07	130.38	125.11	77	Male	Caucasian	Non-Hispanic or Latino	30	27
Week 0 Pre-treatment/Baseline	Right	200.37	38.95	7.39	23.2	122.6	145.8	0.69	153.88	0.14	6.02	58.55	-94.9	-14.49	21.57	56.99	51.34	112.18	48.42	176.08	1333.53																75	Male	Caucasian	Non-Hispanic or Latino	26	27
Week 0 Pre-treatment/Baseline	Right	202.38	97.87	4.97	19.65	73.63	93.28	0.27	98.52	0.12	4.64	-4.85	-104.92	-13.78	22.55	51.91	45.72	116.52	42.88	177.96	1098.79	98.84	4.12	19.53	73.63	0.27	0.12	5.87	-14.34	22.68	51.9	115	177.9	202.38	97.55	93.16	68	Female	Caucasian	Non-Hispanic or Latino	40	26
Week 0 Pre-treatment/Baseline	Right	203.15	110.39	6.98	21.75	57.87	79.63	0.23	86.84	0.11	4.46	-14.8	-104.5	-14.81	21.86	50.69	42.81	116.95	38.24	171.77	1171.56	113.9	4.79	20.5	57.77	0.23	0.11	5.82	-13.75	22.38	50.68	114.6	167.2	203.12	83.29	78.27	66	Female	Caucasian	Non-Hispanic or Latino	42	25
Week 0 Pre-treatment/Baseline	Right	204.97	58.18	9.33	30.78	99.3	130.08	0.33	139.75	0.12	5.95	36.79	-92.79	-13.72	21.88	52.41	45.17	114	41.35	169.9	1204.89																73	Male	Caucasian	Hispanic or Latino	40
Week 0 Pre-treatment/Baseline	Right	206.33	129.71	3.65	14.67	52.63	67.3	0.22	71.17	0.08	4.46	-25.83	-108.32	-15.34	22.36	52.86	46.18	118.12	43.13	173.93	1273.04	130.4	3.03	14.62	52.63	0.22	0.08	5.38	-14.1	22.45	52.85	116.6	173.9	206.35	70.49	67.25	68	Female	Caucasian	Non-Hispanic or Latino	46	26
Week 0 Pre-treatment/Baseline	Right	208.58	30.54	7.76	31.38	130.01	161.39	0.8	169.94	0.08	6.21	60.64	-83.29	-14.07	22.4	52.79	46.87	117.28	44.37	176.17	1244.2																72	Male	Caucasian	Non-Hispanic or Latino	23	26
Week 0 Pre-treatment/Baseline	Right	208.9	104.42	6.55	25.03	66.53	91.55	0.27	98.37	0.09	4.7	-8	-108.56	-15.12	22.39	51.21	43.32	119.25	39.67	177.05	1235.54	105.5	5.61	24.94	66.5	0.27	0.09	6.01	-14.15	22.42	51.18	119.1	178.5	208.92	97.32	91.44	69	Female	Caucasian	Non-Hispanic or Latino	46	27
Week 0 Pre-treatment/Baseline	Right	210.95	57.91	15.4	53.22	76.16	129.38	0.32	145.1	0.15	6.39	40.59	-85.67	-13.48	20.52	51.18	38.56	118.89	33.18	177.3	1368.26																80	Male	Caucasian	Non-Hispanic or Latino	34	32
Week 0 Pre-treatment/Baseline	Right	211.44	94.61	5.69	16.01	89.38	105.39	0.15	111.22	0.09	4.64	6.54	-101.48	-15.52	21.94	53.89	49.03	125.19	45.78	173.67	1273.05	98.14	3.41	14.8	89.34	0.15	0.09	5.52	-14.92	22.76	53.88	121.3	171.9	211.44	107.69	104.14	69	Female	Caucasian	Non-Hispanic or Latino	35	24
Week 0 Pre-treatment/Baseline	Right	212.28	115.36	5.84	17.89	68.14	86.03	0.29	92.16	0.05	4.03	-15.52	-107.42	-15.04	22.08	52.43	46.11	117.23	42.46	176.67	1288.01	116.4	4.88	17.77	68.14	0.29	0.05	4.71	-14.42	22.2	52.39	115.9	176.8	212.24	91.08	85.91	66	Female	Caucasian	Non-Hispanic or Latino	44	25
Week 0 Pre-treatment/Baseline	Right	212.95	42.13	10.5	37.15	114.76	151.91	1.03	163.43	0.12	6.09	52.42	-89.63	-13.81	21.52	55.88	47.46	111.79	43.85	177.28	1272.19																67	Male	Caucasian	Non-Hispanic or Latino	29	29
Week 0 Pre-treatment/Baseline	Right	214.35	104.14	8.19	33.76	61.88	95.64	0.19	104.02	0.06	4.58	-7.71	-100.58	-13.78	22.14	49.61	39.91	119.78	35.72	172.19	1118.69	104.3	8.08	33.7	61.88	0.19	0.06	6.13	-13.37	22.17	49.56	120.7	169.1	214.34	103.85	95.58	67	Female	Caucasian	Non-Hispanic or Latino	36	27
Week 0 Pre-treatment/Baseline	Right	215.22	53.75	9.61	40.96	102.72	143.68	0.64	153.93	0.13	6.2	40.24	-92.17	-14.29	22.44	51.63	43.26	116.71	40.04	172.65	1188.22	56.95	7.01	40.36	102.7	0.64	0.13	7.4	-14.29	22.66	51.61	115.1	170.5	215.19	150.71	143.06	64	Male	Caucasian	Non-Hispanic or Latino	32	26
Week 0 Pre-treatment/Baseline	Right	218.61	115.81	4.17	24.35	67.86	92.22	0.24	96.63	0.13	4.99	-12.2	-106.69	-14.07	23.13	51.59	44.05	122.87	41.72	174.64	1137.38																69	Female	Caucasian	Non-Hispanic or Latino	35	23
Week 0 Pre-treatment/Baseline	Right	219.76	40.61	8.13	37.8	120.86	158.67	0.65	167.45	0.12	6.37	41.89	-90.88	-14.03	22.97	51.27	44.51	117.73	41.91	170.3	1287.01																72	Male	Caucasian	Non-Hispanic or Latino	21	23
Week 0 Pre-treatment/Baseline	Right	221.9	110.65	5.53	22.58	76.12	98.7	0.48	104.72	0.12	4.94	-5.68	-101.36	-14.32	22.95	52.19	45.48	115.66	42.64	175.29	1117.06	112.4	3.96	22.4	76.12	0.48	0.12	6.41	-13.81	23.1	52.15	116.2	175.7	221.9	102.96	98.52	70	Female	Caucasian	Non-Hispanic or Latino	34	25
Week 0 Pre-treatment/Baseline	Right	222.15	48.47	5.8	18.64	140.78	159.42	0.54	165.77	0.13	6.64	52.81	-93.69	-15	22.32	55.6	51.68	114.9	49.4	172.36	1209.86																70	Male	Caucasian	Non-Hispanic or Latino	32	30
Week 0 Pre-treatment/Baseline	Right	222.19	111.23	5.06	20.99	79.36	100.35	0.29	105.7	0.08	3.78	-13.14	-108.37	-14.55	22.5	52.61	46.27	115.14	43.45	179.1	1197.31	111.1	4.05	20.87	79.32	0.29	0.08	5.18	-13.14	22.62	52.58	114.1	179.3	220.89	104.53	100.19	69	Female	Caucasian	Non-Hispanic or Latino	37	25
Week 0 Pre-treatment/Baseline	Right	222.27	127.5	9.12	26.36	53.22	79.57	0.1	88.79	0.08	3.96	-25.41	-102.25	-14.36	21.03	49.61	40.13	126.14	34.49	174.22	1105.61																77	Female	Caucasian	Non-Hispanic or Latino	41	26
Week 0 Pre-treatment/Baseline	Right	222.8	66.88	8.92	35.44	103.55	138.99	0.65	148.56	0.08	6.23	32.9	-101.09	-14.15	22.13	52.21	44.52	114.95	41.12	176.75	1274.5																65	Male	Caucasian	Non-Hispanic or Latino	34	29
Week 0 Pre-treatment/Baseline	Right	223.7	47.1	7.96	26.28	134.32	160.6	0.47	169.03	0.1	6.01	48.17	-90.66	-14.02	22.24	53.56	48.43	116.52	45.68	175.47	1230.93	52.13	5.27	24.29	133.9	0.47	0.1	7.46	-13.68	22.88	53.58	114.2	170.5	223.62	163.93	158.19	71	Male	Caucasian	Non-Hispanic or Latino	29	30
Week 0 Pre-treatment/Baseline	Right	223.92	107	6.25	20.12	84.27	104.38	0.63	111.27	0.05	4.97	0.19	-105.46	-14.34	21.98	54.66	48.34	113.98	45.19	168.92	1269.84	109.1	4.46	18.79	84.02	0.63	0.05	5.59	-13.78	22.42	54.68	113.4	169.7	222.65	107.9	102.81	69	Female	Caucasian	Non-Hispanic or Latino	40	27
Week 0 Pre-treatment/Baseline	Left	224.44	122.02	8.6	23.92	59.47	83.39	0.23	92.22	0.12	4.7	-24.92	-103.1	-14.54	21.56	50.43	42.14	117.81	37.04	166.65	1190.46	134.1	5.46	23.68	50.43	0.18	0.08	6.78	-13.23	22.07	49.92	112	168.5	220.72	79.75	74.11	66	Female	Caucasian	Non-Hispanic or Latino	43	30
Week 0 Pre-treatment/Baseline	Right	226.06	69.89	5.83	24.52	116.29	140.81	0.46	147.09	0.1	5.7	25.57	-99.06	-14.56	22.6	53.81	48.37	112.16	46.05	180	1282.77	74	4.17	23.61	116.2	0.46	0.1	6.42	-13.51	22.99	53.82	111.9	179.5	224.96	144.44	139.81	73	Male	Caucasian	Non-Hispanic or Latino	25	25
Week 0 Pre-treatment/Baseline	Right	226.69	69.04	11.12	38.18	99.13	137.31	0.6	149.03	0.11	6.85	35.08	-93.39	-13.78	21.33	51.26	42.92	121.03	38.99	172.81	1237.18	74.95	8.47	35.43	98.61	0.6	0.11	8.52	-13.38	21.86	51.25	117.7	173.9	226.69	143.11	134.04	66	Male	Caucasian	Non-Hispanic or Latino	33	30
Week 0 Pre-treatment/Baseline	Right	229.21	125.12	10.29	26.13	61.27	87.4	0.28	97.97	0.1	4.73	-14.05	-104.4	-13.4	20.64	55.55	45.11	112.31	39.17	176.73	1288.72																70	Female	Caucasian	Non-Hispanic or Latino	35	24
Week 0 Pre-treatment/Baseline	Right	231.06	63.17	9.01	37.01	113.1	150.11	0.51	159.63	0.1	6.71	38.67	-98.17	-13.89	22.13	52.08	44.68	116.15	41.57	175.91	1267.17																74	Male	Caucasian	Non-Hispanic or Latino	38	30
Week 0 Pre-treatment/Baseline	Right	231.23	121.6	3.78	11.1	89.18	100.28	0.29	104.35	0.1	3.99	-12.48	-106.92	-15.63	22.43	55.8	52.1	114.91	49.84	176.72	1252.03	123.9	2.09	10.49	89.14	0.29	0.1	5.19	-14.42	23.06	55.81	113.4	177.8	231.19	102	99.63	67	Female	Caucasian	Non-Hispanic or Latino	35	23
Week 0 Pre-treatment/Baseline	Right	232.29	47.86	7.63	25.55	141.36	166.92	0.8	175.35	0.12	5.62	42.56	-89.88	-14.29	21.75	54.76	49.6	114.83	47.05	172.1	1270.55																67	Male	Caucasian	Non-Hispanic or Latino	28	29
Week 0 Pre-treatment/Baseline	Right	233.11	71.66	10.41	34.31	104.54	138.85	0.46	149.72	0.09	7.14	27.82	-101.25	-13.84	21.98	52.14	44.67	118.55	40.8	173.86	1256.79	77.43	7.76	32.2	104.4	0.46	0.09	9.04	-13.86	22.54	52.14	116.9	177	231.38	144.82	136.6	67	Male	Caucasian	Non-Hispanic or Latino	35	29
Week 0 Pre-treatment/Baseline	Right	236.14	130.69	16.36	35.24	47.06	82.3	0.41	99.06	0.14	4.92	-22.02	-112.4	-14.37	19.38	53.2	38.69	116.05	30.21	171.19	1316.05																72	Female	Caucasian	Non-Hispanic or Latino	47	31
Week 0 Pre-treatment/Baseline	Right	236.39	64.83	11.72	49.11	103.5	152.61	0.42	164.75	0.12	5.29	29.04	-92.48	-13.66	21.9	50.39	41.23	117.16	37.53	179.5	1277.02																91	Male	African American		25	27
Week 0 Pre-treatment/Baseline	Right	238.86	127.98	9.68	33.56	61.59	95.15	0.16	104.99	0.08	4.57	-17.34	-105.55	-13.92	21.49	50.21	40.03	121.77	35	174.8	1235.22																65	Female	Caucasian	Non-Hispanic or Latino	43	27
Week 0 Pre-treatment/Baseline	Right	242.33	46.36	6.51	19.65	157.64	177.29	0.82	184.62	0.05	6.83	50.53	-98.26	-14.01	22.01	56.42	52.59	114.79	50.53	177.5	1256.92	44.8	3.91	15.49	152	0.67	0.12	7.66	-14.61	23.29	56.4	111.3	178.5	224.65	172.07	167.49	65	Male	Caucasian	Non-Hispanic or Latino	28	29
Week 0 Pre-treatment/Baseline	Right	242.67	128.96	5.2	17.42	82.61	100.03	0.19	105.42	0.12	4.43	-21.96	-105.59	-14.63	22.88	53.94	48.52	118.94	45.5	171.15	1174.51																65	Female	Caucasian		44	26
Week 0 Pre-treatment/Baseline	Right	242.7	52.68	10.75	39.01	131.3	170.31	0.83	181.89	0.15	6.5	46.07	-92.02	-13.84	22.25	52.51	45.57	115.11	42.31	176.27	1285.59	58.5	7.71	35.24	130.4	0.83	0.15	7.99	-13.59	22.84	52.57	114	177.6	240.82	174.18	165.64	74	Male	Caucasian	Non-Hispanic or Latino	31	30
Week 0 Pre-treatment/Baseline	Right	243.21	85.71	9.24	31.82	109.27	141.08	0.57	150.9	0.09	5.15	17.05	-100.02	-13.85	21.52	53.58	46.34	116.22	42.97	171.82	1211.15																66	Male	Caucasian	Non-Hispanic or Latino	35	29
Week 0 Pre-treatment/Baseline	Right	243.46	150.1	6.57	20.47	60.12	80.59	0.2	87.36	0.05	4.58	-29.55	-107.16	-14.64	20.98	51.56	43.76	118.79	39.53	176.73	1201.11	138.5	6.44	22.05	55.7	0.2	0.05	5.69	-14.06	21.97	50.19	115	182.7	228.64	84.39	77.75	73	Female	Caucasian	Non-Hispanic or Latino	50	30
Week 0 Pre-treatment/Baseline	Right	244.34	110.36	12.42	42.52	72.86	115.38	0.15	127.95	0.08	5.04	-5.04	-103.81	-13.18	20.68	49.97	39.17	119.08	34.19	175.1	1163.99																68	Female	Caucasian	Non-Hispanic or Latino	45	27
Week 0 Pre-treatment/Baseline	Right	245.55	115.74	11.59	27.37	84.34	111.71	0.19	123.5	0.09	4.71	-5.75	-99.73	-14.44	21.62	51.82	44.4	121	39	171.89	1133.6	120.8	7.69	26.23	84.32	0.19	0.09	6.23	-14.03	22.18	51.81	117.4	166.6	245.55	118.43	110.55	66	Female	Caucasian	Non-Hispanic or Latino	42	30
Week 0 Pre-treatment/Baseline	Right	246.1	134.86	6.57	18.9	78.03	96.93	0.9	104.4	0.08	4.63	-16.7	-106.01	-14.87	21.73	55.68	49.04	116.69	45.39	179.8	1279.02																69	Female	Caucasian	Non-Hispanic or Latino	43	26
Week 0 Pre-treatment/Baseline	Right	247.52	113.06	6.04	22.87	98.2	121.07	0.7	127.81	0.12	5.49	2.38	-106.61	-14.82	22.47	54.36	48.31	120.08	45.63	176.39	1242.39	113.2	4.67	22.63	98.19	0.7	0.12	6.54	-13.53	22.63	54.35	119	177.1	246.03	126.18	120.82	66	Male	Caucasian	Non-Hispanic or Latino	42	30
Week 0 Pre-treatment/Baseline	Right	248.13	60.96	8.14	32.7	137.75	170.45	1.07	179.66	0.12	6.61	43.23	-98.7	-13.95	22.5	53.67	47.65	114.79	45.19	174.9	1295.81	68.48	5.65	29.41	136	1.07	0.12	7.39	-13.95	23.15	53.76	114.6	171.1	248.13	172.13	165.41	68	Male	Caucasian	Non-Hispanic or Latino	31	30
Week 0 Pre-treatment/Baseline	Right	249.12	138.75	8.61	25.21	70.68	95.89	0.2	104.7	0.08	4.79	-19.12	-105.91	-14.25	21.81	52.64	44.53	118.16	39.87	170.57	1201.4																70	Female	Caucasian	Non-Hispanic or Latino	43	26
Week 0 Pre-treatment/Baseline	Right	251.22	95.83	7.19	23.75	116.74	140.49	0.48	148.16	0.07	5.91	16.27	-106.1	-14.56	22.44	54.24	48.86	114.06	45.97	171.23	1273.41																73	Male	Caucasian	Non-Hispanic or Latino	35	25
Week 0 Pre-treatment/Baseline	Right	254.31	138.15	6.26	15.67	86.24	101.91	0.43	108.61	0.05	4.4	-20.5	-107.05	-15.18	21.76	55.13	49.99	115.37	46.35	172.4	1239.15	143.2	3.79	14.07	85.68	0.43	0.05	5.75	-14.19	22.36	55.2	113.8	173.4	252.97	103.97	99.75	66	Female	Caucasian	Non-Hispanic or Latino	41	26
Week 0 Pre-treatment/Baseline	Right	256.32	139.47	14.76	50.13	44.89	95.02	0.2	109.98	0.14	5.26	-21.05	-99.51	-13.67	20.24	48.09	33.39	125.5	27.15	173.86	1044.38	141.6	13	49.83	44.86	0.2	0.14	6.73	-13.99	20.32	48.03	121.4	174.3	256.35	107.89	94.69	71	Female	Caucasian	Non-Hispanic or Latino	49	30
Week 0 Pre-treatment/Baseline	Right	257.56	128.58	9.67	25.89	86.91	112.8	0.49	122.96	0.07	5.06	-7.73	-103.82	-14.82	21.36	54.18	46.59	115.52	41.94	174.27	1220.32	132.3	6.82	24.32	86.76	0.49	0.07	5.94	-14.12	22.01	54.2	114.8	175.7	256.7	118.39	111.08	71	Female	Caucasian	Non-Hispanic or Latino	45	34
Week 0 Pre-treatment/Baseline	Right	259.11	146.8	7.32	33.02	65.31	98.33	0.46	106.12	0.12	4.79	-22.95	-103.5	-13.88	22	51.28	41.39	116.66	37.79	169.78	1078.23	148.1	6.17	32.93	65.28	0.46	0.12	6.08	-13.81	22.13	51.25	114.4	169.6	259.14	104.85	98.21	68	Female	Caucasian	Non-Hispanic or Latino	44	27
Week 0 Pre-treatment/Baseline	Right	260.39	101.6	10.22	36.69	103.46	140.15	0.49	150.86	0.08	5.71	11.47	-100.07	-14.51	21.68	52.12	44.14	119.26	40.39	178.17	1269.35	104.9	7.74	35.48	103.3	0.49	0.08	7.54	-13.87	21.97	52.11	119.6	176.9	259.52	147.01	138.78	67	Male	Caucasian	Non-Hispanic or Latino	40	30
Week 0 Pre-treatment/Baseline	Right	260.9	181.92	8.31	20.46	40.51	60.97	0.31	69.59	0.16	4.54	-53.34	-110.65	-14.79	20.41	53.53	42.42	119.01	35.96	176.26	1152.19																73	Female	Caucasian	Non-Hispanic or Latino	51	28
Week 0 Pre-treatment/Baseline	Right	261.34	162.24	5.96	21.54	66.01	87.55	0.19	93.7	0.06	4.57	-30.52	-107.49	-14.82	22.04	53.6	45.81	119.85	41.95	168	1205.84	163.3	5.55	21.53	66.07	0.25	0.07	4.57	-14.08	22.11	53.61	119.8	168	261.34	93.41	87.6	73	Female	Caucasian	Non-Hispanic or Latino	41	24
Week 0 Pre-treatment/Baseline	Right	264.76	164.93	6.39	19.47	68.7	88.17	0.35	94.91	0.04	4.11	-31.61	-106.15	-14.79	21.25	53.57	46.41	115.88	42.54	177.44	1249.33	167.8	4.64	18.52	68.58	0.35	0.04	4.88	-14.25	21.65	53.58	115.3	178.6	264.8	92.08	87.1	70	Female	Caucasian	Non-Hispanic or Latino	41	29
Week 0 Pre-treatment/Baseline	Right	267.28	151.95	7.45	23.45	78.37	101.82	0.4	109.68	0.05	4.93	-19.61	-106.58	-14.66	21.98	52.74	45.65	112.72	41.78	176.2	1299.96																65	Female	Caucasian	Non-Hispanic or Latino	38	27
Week 0 Pre-treatment/Baseline	Right	270.72	174.98	4.59	16.37	66.94	83.3	0.52	88.41	0.07	4.32	-37.82	-106.97	-15.41	22	55.5	48.87	113.64	45.87	173.53	1245.64	180.9	3.04	14.97	66.45	0.52	0.07	5.27	-14.29	22.59	55.58	113.2	175	271.21	84.98	81.42	69	Female	Caucasian	Non-Hispanic or Latino	48	27
Week 0 Pre-treatment/Baseline	Right	272.14	162.2	6.09	24.49	72.61	97.1	0.33	103.53	0.07	3.99	-31.84	-105.25	-14.13	22.2	52.42	44.77	111.23	41.44	177	1250.81	167.4	4.8	23.21	72.08	0.33	0.07	4.58	-13.78	22.59	52.44	111.4	176.1	272.47	100.42	95.29	72	Female	African American	Non-Hispanic or Latino	46	30
Week 0 Pre-treatment/Baseline	Right	274.08	119.06	7.27	28.75	111.23	139.98	0.65	147.89	0.18	5.95	8.33	-102.01	-14.52	22.51	56.42	49.44	109.87	46.47	175.32	1263.4																65	Female	Caucasian	Hispanic or Latino	34	30
Week 0 Pre-treatment/Baseline	Right	283.45	175.91	6.6	20.63	73.79	94.42	0.2	101.22	0.07	4.53	-34.62	-108.67	-14.11	22.1	53.26	46.43	119.68	42.62	172.22	1122.4	177.3	5.37	20.48	73.76	0.2	0.07	6.26	-13.17	22.25	53.27	118.3	171.7	283.44	99.81	94.24	70	Female	Caucasian	Non-Hispanic or Latino	43	27
Week 0 Pre-treatment/Baseline	Right	314.13	200.4	6.74	22.71	78.27	100.99	0.7	108.43	0.08	4.51	-37.07	-110.05	-13.84	21.91	54.71	47.29	115.46	43.8	180.5	1248.32																69	Female	Caucasian	Non-Hispanic or Latino	48	29
Week 0 Pre-treatment/Baseline	Left	323.71	229.85	10.06	35.11	43.13	78.24	0.19	88.48	0.08	4.4	-54.57	-111.74	-13.64	20.28	51.19	37.3	119.66	31.6	172.58	1190.77	230.7	9.42	34.94	43.06	0.19	0.08	5.31	-13.23	20.31	51.18	115.8	174.4	323.69	87.61	78	74	Female	Caucasian	Non-Hispanic or Latino	51	30
Week 0 Pre-treatment/Baseline	Right	327.9	201.93	8.73	35.7	74.56	110.27	0.92	119.92	0.08	5.12	-33.58	-106.28	-14.21	21.03	55.36	44.24	110.69	40.4	173.05	1085.41	205.5	5.85	35.04	74.51	0.92	0.08	5.97	-13.92	21.24	55.34	110	171.1	327.87	116.32	109.55	71	Female	Caucasian	Non-Hispanic or Latino	44	29
